# Supplementary material for: Serum Cytokines as Biomarkers in Islet Cell Transplantation for Type 1 Diabetes
Source: PLoS One. 2016 Jan 11;11(1):e0146649. doi: 10.1371/journal.pone.0146649 (PMC4713434; doi:10.1371/journal.pone.0146649)
Supplement: S1 Study Data — (XLS) [file pone.0146649.s002.xls]

## Sheet: Cytokine data
Disclaimer																IL-1a (58)	IL-1b (33)	IL-2 (60)	IL-3 (8)	IL-4 (65)	IL-5 (42)	IL-6 (36)	IL-7 (44)	IL-9 (1)	IL-10 (43)	IL-11 (5)	IL-12 (62)	IL-13 (32)	IL-15 (37)	IL-16 (11)	IL-17 (47)	IL-18 (38)	IL-21 (3)	IL-22 (46)	IL-23 (2)	IL-25 (82)	IL-27 (35)	IL-33 (74)	TNFa (56)	TNFb (68)	IFNa (28)	IFNb (88)	IFNg (40)	TSLP (48)	MIF (7)	LIF (91)	OSM (19)	I-309 (49)	MCP-1 (13)
includes extrapolated numbers															OOR>	5018	2070.47	10290.5	9275.17	2896	4998.64	11321.6	5145.07	10094.9	10972.4	10710.9	20043.8	5086.75	4999.58	10074	4969.95	5007.61	43681.3	1146.79	82506.4	99976.6	10020.7	20038	5556.26	9342.74	2419.47	6001.5	10366.5	2541.7	21037.6	10098.8	15531.4	2168.68	4110.12
OOR< replaced by 0															OOR<	1.15	1.2	4.28	4.52	0.6	3.64	4.79	1.1	1.48	5.15	1.78	5.1	0.85	0.84	5.42	1.14	1.09	24.39	0.35	73.3	7.72	8.7	4.73	3.35	5.92	0.83	3.24	12.48	0.26	3.67	0.39	2.17	0.98	1.18
OOR> replaced by max
	Age	Gender	Duration at tx	BMI	2nd tx	Beta-cell mass total	Time to insulin independence	Loss of insulin independence	HbA1c	CoV glucose pre-Tx	CoV glucose 1y Post-Tx	Sample date				IL-1a (58)	IL-1b (33)	IL-2 (60)	IL-3 (8)	IL-4 (65)	IL-5 (42)	IL-6 (36)	IL-7 (44)	IL-9 (1)	IL-10 (43)	IL-11 (5)	IL-12 (62)	IL-13 (32)	IL-15 (37)	IL-16 (11)	IL-17 (47)	IL-18 (38)	IL-21 (3)	IL-22 (46)	IL-23 (2)	IL-25 (82)	IL-27 (35)	IL-33 (74)	TNFa (56)	TNFb (68)	IFNa (28)	IFNb (88)	IFNg (40)	TSLP (48)	MIF (7)	LIF (91)	OSM (19)	CCL1/I-309 (49)	CCL2/MCP-1 (13)
Pt No	yrs		yrs	(kg/m2)		10^6/kg BW	wks	wks	mmol/l			days from first	Pre_Post_Tx	Group		pg/ml	pg/ml	pg/ml	pg/ml	pg/ml	pg/ml	pg/ml	pg/ml	pg/ml	pg/ml	pg/ml	pg/ml	pg/ml	pg/ml	pg/ml	pg/ml	pg/ml	pg/ml	pg/ml	pg/ml	pg/ml	pg/ml	pg/ml	pg/ml	pg/ml	pg/ml	pg/ml	pg/ml	pg/ml	pg/ml	pg/ml	pg/ml	pg/ml	pg/ml
Pt.1	41	F	14	25.7	no	4.2	7		8.1	40.544	9.38753	535	pre	insulin independent		2.34	1.99	0	0	1.11	0.48	0	0	38.21	34.11	5.07	9.54	6.91	20.26	668.32	0.2	80.3	1814.09	63.09	1286.72	0	470.79	5.29	0	0	18.55	162.06	0	0.07	10196.5	16.23	0	0	41.68
Pt.1									6.1			990	post	insulin independent		2.71	2.36	0	0	1.06	1.8	0	0	22.25	26.48	2.1	9.41	13.42	13.94	95.46	0	16.42	2617.74	0	811.45	41.82	278.54	4.19	5.35	0	3.4	217.27	0	0.24	5831.53	2.45	0	0	37.65
Pt.10	42	F	27	17.3	yes	9	22.6		7.0	36.7814	13.5934	0	pre	insulin independent		3.84	1.57	0	0	0.83	3.38	0	0	19.08	21.44	2.13	10.58	10.79	8.96	139.63	0.29	47.31	1395.35	66.59	1781.6	234.98	927.76	10.1	0	0	13.71	226.99	0	0.08	2862.09	5.94	0	0	153.41
Pt.10									6.6			822	post	insulin independent		3.39	1.39	0	0	0.84	1.17	0	0.99	14.12	20.41	1.06	9.82	9.76	9.72	89.54	0.2	36.23	1428.9	77.38	1108.47	177.35	1144.39	12.39	0	0	12.08	247.96	0	0.05	5131.88	1.73	0	0	162.43
Pt.13	55	M	38	26.3	yes	5.4	16.6		6.5	42.3249	7.69246	654	pre	insulin independent		2.55	1.86	0.46	0	1.2	1.38	0	0	44.51	37.56	5.8	13.07	9.29	21.36	453.08	0.68	16.92	1688.57	45.85	1142.23	560.72	539.25	3.96	27.62	0	20.36	204.9	0	0.05	5126.29	34.86	0	0	83.21
Pt.13									6.0			1202	post	insulin independent		2.19	1.66	0	0	1	2.22	0	0.69	18.1	21.44	1.59	9.87	13.68	5.71	74.44	0.14	19.23	1914.48	34.1	572.95	561.87	401.89	3.41	0	0	7.65	139.86	0	0.1	10600	5.6	0	0	102.06
Pt.3	49	M	20	25.6	no	2.2	14.3		7.2	47.2763	12.7646	866	pre	insulin independent		27.88	1.99	7.28	0	0.95	1.38	0	0.63	77.43	20.41	3.33	56.44	15.62	6.24	224.26	0.06	18.81	1981.41	57.75	3613.26	10256	2106.05	27.09	20.58	75.98	11.73	673.27	305.74	0.09	8349.99	39.51	0	0	106.37
Pt.3									6.6			1229	post	insulin independent		10.08	1.86	0	0	0.87	0	0	1.21	20.72	4.6	1.13	15.06	14.52	6.43	65.69	0.02	13.01	1655.09	23.14	636.86	3990.19	448.89	8.03	11.52	24.94	8.96	285.85	103.55	0.1	9650.87	2.88	0	0	134.8
Pt.5	48	F	24	24.5	yes	4.3	27.6		7.2	45.6033	10.4609	844	pre	insulin independent		1.83	0.95	0	0	0.51	0	0	0	3.05	0	0	5.7	3.37	5.15	41.56	0	4.54	615.75	0	366.64	0	368.19	22.47	0	0	0	117.74	0	0	825.36	0	0	0	43.17
Pt.5									4.0			1258	post	insulin independent		1.89	1.14	0	0	0.57	0	0	0	4.68	0	0.01	6.77	4.46	5.9	48.87	0	4.39	667.48	0	420.64	0	358.06	18.46	0	0	0	104.69	0	0	2178.3	0	0	0	63.53
Pt.9	52	M	39	28	yes	5.7	23.4		7.0	50.009	7.73616	403	pre	insulin independent		2.47	1.75	0	8.77	0.93	1.7	0	0	58.92	15.78	9.9	13.35	11.02	9.22	171.83	0	11.5	1763.89	13.82	911.23	40.32	290.87	3.41	11.34	0	11.19	152.12	0	0.08	6534.51	29.15	0	0	83.37
Pt.9									6.2			908	post	insulin independent		2.47	2.15	0	12.37	1.24	2.64	0	0.96	62.67	45.65	10.6	15.27	11.32	12.54	264.57	0	11.85	2466.88	16.64	894.09	141.96	663.32	4.95	15.56	0	13.33	167.33	0	0.1	13444	29.23	0	0	149.6
Pt.11	52	M	32	26	yes	3.7			8.0	50.1648	29.4114	570	pre	insulin requiring		3.48	1.38	0	69.57	0.88	32.6	51.77	0.03	16.37	835.57	2.26	18.07	8.43	5.99	77.44	0	34.66	1830.82	34.23	783.76	457.36	369.1	3.33	0	0	8.27	570.67	189.74	0.09	9438.67	0	0	0	38.51
Pt.11									5.9			1033	post	insulin requiring		3.7	2.11	0	3.07	1.14	24.11	0	0.16	21.81	744.3	1.7	13.27	10.79	9.59	70.59	0	41.08	3610.57	0	497.44	569.34	276.56	3.37	10.98	0	1.94	244.11	149.59	0.24	4200.59	0	0	0	75.09
Pt.12	31	M	20	22.5	no	3.9			7.6	42.1781	30.4401	663	pre	insulin requiring		2.21	4.01	0	0	1.11	3.64	9.73	0	26.47	149.7	0.26	6.74	22.14	5.4	49.05	0.04	18.65	3264.74	0	556.86	161.75	185.19	6.06	3.59	0	0	255.94	201.76	1.14	8020.26	0	0	0	68.4
Pt.12									7.7			1139	post	insulin requiring		2.17	2.19	0	0	0.75	0	0	0.09	11.17	47.33	0.14	7.51	12.83	7.46	49.6	0.12	10.01	1981.41	0	640.39	196.28	111.23	2.59	4.49	0	0	221.39	86.39	0.45	2872.62	0	0	0	71.82
Pt.7	35	M	33	23.8	yes	4.6			8.3	46.1466	31.1657	312	pre	insulin requiring		1.69	1.31	0	0	0.67	0	0	0	2.49	0	0	6.08	5.14	6.46	49.42	0	4.44	999.74	0	342.11	28.48	20.63	1.73	0	0	0	66.05	0	0.03	725.1	0	0	0	35.24
Pt.7									6.5			768	post	insulin requiring		1.91	1.21	0	0	0.65	0	0	0	3.33	9.55	0.17	6.72	5.39	7.65	54.6	0	6.33	1075.77	0	450.07	11.27	38.15	1.76	0	0	0	71.5	0	0.01	2378.86	0	0	0	77.95
Pt.8	34	F	12	24.9	no	3.1			7.3	48.7408	17.1562	154	pre	insulin requiring		3.75	1.66	5.46	3.07	1.11	3.9	0	0.55	24.47	27.67	1.45	21.35	15.18	8.68	101.84	0.23	21.39	1412.12	39.26	976.15	237.17	549.09	9.39	13.04	0	2.07	278.74	200.36	0.04	8678.21	0.94	0	0	61.88
Pt.8									7.8			801	post	insulin requiring		2.17	1.61	0	0	0.82	0.64	0	1.54	13.17	4.06	0.78	10.35	11.93	10.41	71.24	0.15	13.04	1479.2	0.36	558.65	59.45	232.62	2.83	12.33	0	0	145.7	0	0.04	2604	0	0	0	61.74
Pt.2	44	M	33	22.7	no	3.5	12	42.2	4.0*	41.3755	9.65343	693	pre	temporary insulin independence		3.57	41.95	0	28.76	1.07	14.58	1155.63	0	696.02	2094.26	5.2	15.59	123.41	39.44	260.1	4.01	23.83	45656.2	7.87	35067.6	1471.38	437.57	8.63	201.94	82.89	45.49	1731.09	1794.94	40.31	3215.36	19.09	0	0	56.14
Pt.2									4.1*			1242	post	temporary insulin independence		5.77	2070.47	2.11	0	1.38	47.08	2678.8	0	1595.85	8716.87	4.22	25.75	445.07	14.58	79.32	8.67	52.12	246339	13.02	9373.1	4310.16	398.11	10.89	80.48	68.87	79.45	7948.38	9999.6	307.35	9583.88	0.88	0.41	0	80.12
Pt.4	39	M	26	21.8	yes	4	27	31.7	6.9	35.1169	14.0619	570	pre	temporary insulin independence		2.9	1.98	0	0	1.05	1.38	0	0	25.47	43.41	2.91	9.06	10.56	7.58	123.51	0.25	31.76	1981.41	0	1157.4	251.44	571.12	3.76	0	0	7.68	237.91	63.99	0.19	4014.63	11.85	0	0	63.36
Pt.4									6.9			1151	post	temporary insulin independence		2.77	4	0	0	0.98	4.43	79.74	0	52.53	180.61	1.58	9.67	18.84	11.05	84.71	0.08	16.68	4731.35	0	1236.43	236.08	306.43	3.27	14.18	0	9.56	404.18	335.88	1.2	1356.72	5.6	0	0	67.98
Pt.6	39	M	33	27.3	no	5.7	34.4	37	7.3	44.1103	19.9486	382	pre	temporary insulin independence		2.39	1.84	0	0	0.82	0	0	0	15.03	34.69	1.47	8.88	6.87	6.64	85.01	0	11.25	1696.94	0	461.05	318.95	208.26	2.51	0	0	5.68	123.56	0	0.04	7113.98	6.14	0	0	27.54
Pt.6									5.3			845	post	temporary insulin independence		2.51	2.02	0	0	0.78	0	0	0.9	13.28	35.26	1.16	7.83	8.9	5.71	68.16	0	9.63	1696.94	13.15	444.57	230.6	219.34	2.76	0	0	2.28	146.87	0	0.08	963.47	4.15	0	0	45.19
[truncated: 60 more columns]
